# Supplementary material for: MIF-CD74 signaling drives immune modulation in medulloblastoma
Source: Neuro Oncol. 2026 Feb 6;28(5):1316–34. doi: 10.1093/neuonc/noag020 (PMC13186457; doi:10.1093/neuonc/noag020)
Supplement: noag020_Supplementary_Data [file noag020_supplementary_data.zip]

Archive with 10 entries (10 files):
- SupplementalFigure4_1.tiff
- SupplementalFigure5(4)_new.tiff
- SupplementalFigure6_1.tiff
- SupplementalFigure7_1.tiff
- SupplementalFigure8_1.tiff
- Supplementary table 1.docx
- Supplementary table 2.docx
- SupplementalFigure1_1.tiff
- SupplementalFigure2_1.tiff
- SupplementalFigure3_amended.tiff
